# Supplementary material for: Probing the role of PPARγ in the regulation of late-onset Alzheimer’s disease-associated genes
Source: PLoS One. 2018 May 3;13(5):e0196943. doi: 10.1371/journal.pone.0196943 (PMC5933777; doi:10.1371/journal.pone.0196943)
Supplement: S1 Table — Genes analyzed using NanoString technology, including twenty-four LOAD-associated genes, PPARγ, and the housekeeping genes B2M, GAPDH, and LDHA. Gene Accession numbers and the region and sequence targeted by each probe are described. (XLSX) [file pone.0196943.s002.xlsx]

## Sheet: nCounter CodeSet
	nCounter™ CodeSet Design Report - Probe description & Isoform Coverage
												RefSeq Version:	10215
	Gene	Annotation	Accession	Targ Region	Target Sequence	Tm_CP	Tm_RP	Probe NSID	Tot Isoforms	Isoforms Hit by Probe	# Hit	Isoforms Not Hit by Probe	# Not Hit
	ABCA7		NM_019112.3	4965-5064	CTACTGGCTTGGCAACTTTCTCTGGGACATGTGTAACTACTTGGTGCCAGCATGCATCGTGGTGCTCATCTTTCTGGCCTTCCAGCAGAGGGCATATGTG	84	83	NM_019112.3:4964	5	NM_019112;XM_006722618;XM_006722617;XM_006722616;XR_430126	5		0
	APOE		NM_000041.2	97-196	GGGCTGCGTTGCTGGTCACATTCCTGGCAGGATGCCAGGCCAAGGTGGAGCAAGCGGTGGAGACAGAGCCGGAGCCCGAGCTGCGCCAGCAGACCGAGTG	88	93	NM_000041.2:96	5	NM_000041;NM_001302690;NM_001302688;NM_001302691;NM_001302689	5		0
	B2M	HK	NM_004048.2	236-335	TACTGAAGAATGGAGAGAGAATTGAAAAAGTGGAGCATTCAGACTTGTCTTTCAGCAAGGACTGGTCTTTCTATCTCTTGTACTACACTGAATTCACCCC	82	79	NM_004048.2:235	3	NM_004048;XM_005254549;XM_006725182	3		0
	BIN1		NM_004305.2	1836-1935	CCCAGGCAGAGGGGCGTTCTCCCAAAGATTAGGTCGTTTTCCAAAGAGCCGCGTCCCGGCAAGTCCGGCGGAATTCACCAGTGTTCCTGAAGCTGCTGTG	83	83	NM_004305.2:1835	28	NM_004305;XM_006712428;XM_005263648;XM_005263644;XM_006712425;XM_005263646;NM_139344;XM_006712426;NM_139350;XM_005263647;XM_006712429;XM_005263642;XM_006712434;NM_139348;XM_006712432;XM_006712431;NM_139345;XM_006712424;XM_006712430;NM_139349;XM_006712433;NM_139346;NM_139347;XM_005263645;NM_139351;XM_005263643;NM_139343;XM_006712427	28		0
	CASS4		NM_001164115.1	79-178	GATAGCTCCATAGAATTCAGTTTCTGAGAACCAGCCAGAAGCATGCAGTGACATTGCACAATCTGCCTCTGAAGCTGGAGATACTAGCTGCAGAGCTCAG	83	82	NM_001164115.1:78	5	NM_001164115;NM_001164116;XM_006723831;NM_001164114;NM_020356	5		0
	CD2AP		NM_012120.2	1896-1995	AGCTTCCTCAGAAAACTTGCTTCATCTCACTGCAAATAGACCAAAGATGCCTGGAAGAAGGTTGCCGGGCCGTTTCAATGGTGGACATTCTCCAACTCAC	82	83	NM_012120.2:1895	3	NM_012120;XM_005248976;XM_005248977	3		0
	CD33		NM_001177608.1	731-830	GTCACCTATGTTCCACAGAACCCAACAACTGGTATCTTTCCAGGAGATGGCTCAGGGAAACAAGAGACCAGAGCAGGAGTGGTTCATGGGGCCATTGGAG	83	86	NM_001177608.1:730	5	NM_001177608;NM_001772;NM_001082618;XM_005259434	4	XM_005259433	1
	CELF1		NM_006560.2	221-320	GGTTCCAAGGACCTGGTCTGAAAAGGACTTGCGGGAACTCTTCGAACAGTATGGTGCTGTGTATGAAATCAACGTCCTAAGGGATAGGAGCCAAAACCCG	80	78	NM_006560.2:220	18	NM_006560;XM_006718130;XM_006718127;XM_006718131;XM_005252755;XM_005252756;NM_198700;XM_006718128;XM_006718122;XM_006718124;NM_001025596;XM_006718123;XM_006718126;XM_005252754;NM_001172640;XM_006718129;NM_001172639;XM_006718125	18		0
	CLU		NM_203339.1	2461-2560	TGTCCACCGCCGGTTTATATGATCTTCATACCTTTCCCTGGACCACAGGCGTTTCTCGGCTTTTAGTCTGAACCATAGCTGGGCTGCAGTACCCTACGCT	82	83	NM_203339.1:2460	4	NM_203339;NM_001831;NR_045494;NR_038335	4	XM_006716284	1
	CR1		NM_000573.3	40-139	CGCGGAGCACAATGATTGGTCACTCCTATTTTCGCTGAGCTTTTCCTCTTATTTCAGTTTTCTTCGAGATCAAATCTGGTTTGTAGATGTGCTTGGGGAG	76	72	NM_000573.3:39	6	NM_000573;XM_006711166;XM_006711167;NM_000651;XM_006711168;XM_005273064	6		0
	DSG2		NM_001943.3	236-335	CTGCTTTAACGTTGGAAGTGGACTTCACTTACAGGTCTTAAGCACAAGAAATGAAAATAAGCTGCTTCCTAAACATCCTCATTTAGTGCGGCAAAAGCGC	79	80	NM_001943.3:235	1	NM_001943	1		0
	EPHA1		NM_005232.3	2076-2175	AGGTGGCCAGTGGTGGAACTTCCTTCGAGAGGCAACTATCATGGGCCAGTTTAGCCACCCGCATATTCTGCATCTGGAAGGCGTCGTCACAAAGCGAAAG	82	78	NM_005232.3:2075	4	NM_005232;XR_428169;XM_006715880;XM_006715879	4		0
	FERMT2		NM_001135000.1	921-1020	AGCAAAAATCAACCAAGGATGGCTTGATTCCTCAAGATCTCTCATGGAACAAGATGTGAAGGAAAATGAGGCCTTGCTGCTCCGATTCAAGTATTACAGC	83	83	NM_001135000.1:920	7	NM_001135000;XM_006720010;XM_006720008;NM_001134999;NM_006832;XM_005267285;XM_006720009	7		0
	GAPDH	HK	NM_002046.3	105-204	GGGGAAGGTGAAGGTCGGAGTCAACGGATTTGGTCGTATTGGGCGCCTGGTCACCAGGGCTGCTTTTAACTCTGGTAAAGTGGATATTGTTGCCATCAAT	85	79	NM_002046.3:104	4	NM_002046;NM_001289746;NM_001289745	3	NM_001256799	1
	HLA-DRB5		NM_002125.3	132-231	GAGTGTCATTTCTTCAACGGGACGGAGCGGGTGCGGTTCCTGCACAGAGACATCTATAACCAAGAGGAGGACTTGCGCTTCGACAGCGACGTGGGGGAGT	80	82	NM_002125.3:131	1	NM_002125	1		0
	INPP5D		NM_005541.3	4076-4175	ATAATGGCCACATGGATCGAACACTCATGATGTGCCAAGTGCTGTGCTAAGTGCTTTACGAACATTCGTCATATCAGGATGACCTCGAGAGCTGAGGCTC	81	82	NM_005541.3:4075	2	NM_005541;NM_001017915	2		0
	LDHA	HK	NM_001165414.1	1691-1790	AACTTCCTGGCTCCTTCACTGAACATGCCTAGTCCAACATTTTTTCCCAGTGAGTCACATCCTGGGATCCAGTGTATAAATCCAATATCATGTCTTGTGC	78	79	NM_001165414.1:1690	6	NM_001165414;NR_028500;NM_005566;NM_001165416;NM_001165415;NM_001135239	6		0
	MEF2C		NM_002397.3	2446-2545	ACATTTGCCAAAAGCGGCAGATCTTTACTGAAAGAGAGAGCAGCTGTTATGCAACATATAGAAAAATGTATAGATGCTTGGACAGACCCGGTAATGGGTG	81	83	NM_002397.3:2445	15	NM_002397;NM_001193348;XM_006714620;XM_006714624;NM_001193349;XM_006714622;XM_005248511;NM_001193347;NM_001131005;XM_006714618;XM_006714623;NM_001193350;XM_006714621;XM_006714619;XM_006714625	15		0
	MS4A1		NM_021950.3	96-195	CATCCAAATCAGCCCTTGAGATTTGAGGCCTTGGAGACTCAGGAGTTTTGAGAGCAAAATGACAACACCCAGAAATTCAGTAAATGGGACTTTCCCGGCA	80	83	NM_021950.3:95	2	NM_021950	1	NM_152866	1
	MS4A6A		NM_152851.2	516-615	ACTATCCAGATCTTGTGTGGCATGATGGTATTGAGCTTGGGGATCATTTTGGCATCTGCTTCCTTCTCTCCAAATTTTACCCAAGTGACTTCTACACTGT	78	77	NM_152851.2:515	12	NM_152851;NM_022349;XM_005274177;NM_152852;XM_006718658;XM_005274178;NM_001247999;XM_006718659	8	XM_006718661;XM_006718662;XM_006718663;XM_006718660	4
	NME8		NM_016616.4	481-580	GCCTGGTGTGGACCTTGCAGAGCAATGCAACCTTTATTCAGAAAATTGAAAAATGAACTGAACGAAGACGAAATTCTGCATTTTGCTGTCGCAGAAGCTG	81	80	NM_016616.4:480	1	NM_016616	1		0
	PICALM		NM_007166.2	1866-1965	TTGCCAAACTCCCACCTAGCAAGTTAGTATCTGATGACTTGGATTCATCTTTAGCCAACCTTGTGGGCAATCTTGGCATCGGAAATGGAACCACTAAGAA	79	84	NM_007166.2:1865	26	NM_007166;XM_005274326;XM_005274330;XM_005274329;XM_006718700;XM_005274340;XM_006718702;XM_005274337;XM_005274335;XM_005274328;XM_005274334;XM_006718701;XM_005274325;XM_005274331;XM_005274338;XM_006718699;XM_005274323;XM_005274332;NM_001206946;XM_005274336;NM_001206947;XM_005274327;XM_005274324;XM_005274322;XM_005274333;NM_001008660	26		0
	PPARG	KD	NM_015869.3	1036-1135	GAGCAAAGAGGTGGCCATCCGCATCTTTCAGGGCTGCCAGTTTCGCTCCGTGGAGGCTGTGCAGGAGATCACAGAGTATGCCAAAAGCATTCCTGGTTTT	81	81	NM_015869.3:1035	5	NM_015869;NM_138712;XM_006713208;NM_138711;NM_005037	5		0
	PTK2B		NM_004103.3	736-835	CCAGTAGATGTGGAAAAGGAGGACGTGCGTATCCTCAAGGTCTGCTTCTATAGCAACAGCTTCAATCCTGGGAAAAACTTCAAACTGGTCAAATGCACTG	85	83	NM_004103.3:735	6	NM_004103;NM_173176;XM_005273448;XM_005273447;NM_173175;NM_173174	6		0
	SLC24A4		NM_153648.2	1201-1300	AAGTGGGTGTTCACCTGGCCCCTCATCTTCCTCCTGTGCGTCACCATTCCCAACTGCAGCAAGCCCCGCTGGGAGAAGTTCTTCATGGTCACCTTCATCA	82	82	NM_153648.2:1200	5	NM_153648;XM_005267342;NM_153647;XM_005267341;NM_153646	5		0
	SORL1		NM_003105.4	2600-2699	ACCCCTCAGCCAGCTGCTTTACTGGGTAGATGCAGGCTTCAAAAAGATTGAGGTAGCTAATCCAGATGGCGACTTCCGACTCACAATCGTCAATTCCTCT	81	78	NM_003105.4:2599	1	NM_003105	1		0
	TREM2		NM_018965.3	612-711	TTCCCACCCACTTCCATCCTTCTCCTCCTGGCCTGCATCTTTCTCATCAAGATTCTAGCAGCCAGCGCCCTCTGGGCTGCAGCCTGGCATGGACAGAAGC	82	85	NM_018965.3:611	3	NM_018965;XM_006715116	2	NM_001271821	1
	ZCWPW1		NM_017984.3	921-1020	CAGGAAGACCGACTAAAGAAAACAGTTCAGGATCATTCTCAGATCAGGGACCAGCAAAAAGGAGAGATAAGTGGTTTTGGTCAATGTCTGGTCTGGGTCC	84	83	NM_017984.3:920	11	NM_017984;XM_006716039;XM_006716038;XM_005250480;XM_005250481;XM_006716037;XM_005250479;XM_006716036;XM_006716040;NM_001258008;XM_006716035	11		0
	HK, house keeping genes; KD, knock down
